# Supplementary material for: Inducing forgetting of unwanted memories through subliminal reactivation
Source: Nat Commun. 2022 Oct 30;13:6496. doi: 10.1038/s41467-022-34091-1 (PMC9618560; doi:10.1038/s41467-022-34091-1)
Supplement: Supplementary file 3 — Source Data [file 41467_2022_34091_MOESM3_ESM.xlsx]

## Sheet: Fig.2_Exp1
					Identify								Gist				Gist
	TNT results (percentage)				independent				trained				independent				trained
	T_uncon	NT_con	NT_uncon	Control	Think	NT_con	NT_uncon	Control	Think	NT_con	NT_uncon	Control	Think	NT_con	NT_uncon	Control	Think	NT_con	NT_uncon	Control
sub1	83.3333	75	83.3333	100	0.333333	0.5	0.666667	0.833333	0.833333	1	0.666667	1	0.278	0.444	0.444	0.736	0.667	0.806	0.5	0.903
sub2	25	8.33333	25	33.3333	0.833333	0.333333	0.833333	0.833333	0.666667	0.5	0.5	0.666667	0.708	0.222	0.694	0.639	0.625	0.5	0.417	0.556
sub3	66.6667	16.6667	41.6667	41.6667	0.666667	0.666667	0.5	0.666667	0.833333	0.833333	0.666667	0.833333	0.333	0.472	0.333	0.667	0.611	0.583	0.361	0.833
sub4	58.3333	58.3333	25	50	0.666667	0.166667	0.666667	0.5	0.833333	0.5	0.5	0.5	0.472	0.167	0.667	0.444	0.389	0.306	0.444	0.444
sub5	66.6667	58.3333	83.3333	66.6667	0.666667	0.5	0.333333	0.666667	0.833333	0.666667	0.5	1	0.556	0.333	0.278	0.542	0.681	0.417	0.25	0.819
sub6	58.3333	41.6667	58.3333	50	0.833333	0.5	0.666667	0.5	0.833333	0.5	0.833333	0.666667	0.722	0.444	0.625	0.333	0.681	0.389	0.722	0.431
sub7	91.6667	100	91.6667	75	0.5	0.5	0.833333	0.5	1	1	0.833333	1	0.5	0.389	0.792	0.5	0.861	0.708	0.736	0.944
sub8	83.3333	75	75	83.3333	0.333333	0.5	0.5	0.666667	1	1	0.833333	1	0.278	0.5	0.5	0.611	0.861	1	0.833	0.944
sub9	8.33333	25	8.33333	33.3333	0.666667	0.5	0.666667	0.5	0.666667	0.333333	0.5	0.833333	0.556	0.5	0.556	0.5	0.472	0.278	0.389	0.625
sub10	66.6667	75	83.3333	83.3333	1	1	1	0.833333	0.833333	0.833333	1	0.833333	0.944	0.778	0.708	0.722	0.778	0.611	0.708	0.722
sub11	91.6667	50	66.6667	58.3333	0.666667	0.833333	0.5	0.666667	0.5	0.833333	0.833333	0.833333	0.5	0.639	0.389	0.583	0.389	0.653	0.722	0.694
sub12	58.3333	41.6667	33.3333	58.3333	0.833333	0.833333	0.666667	1	0.833333	0.666667	0.666667	0.666667	0.583	0.597	0.583	0.889	0.542	0.611	0.528	0.611
sub13	50	50	41.6667	50	0.666667	0.666667	0.5	0.666667	0.833333	1	0.5	0.5	0.486	0.583	0.444	0.556	0.653	0.944	0.333	0.5
sub14	50	16.6667	50	41.6667	0.666667	0.5	0.5	0.5	0.5	0.5	0.666667	0.833333	0.528	0.389	0.444	0.306	0.444	0.333	0.472	0.556
sub15	66.6667	33.3333	41.6667	41.6667	0.833333	0.5	0.5	0.666667	0.5	0.5	0.666667	0.5	0.528	0.306	0.5	0.472	0.333	0.444	0.569	0.5
sub16	83.3333	50	66.6667	83.3333	0.666667	0.666667	0.5	0.833333	0.833333	0.5	0.5	0.833333	0.361	0.25	0.361	0.667	0.403	0.306	0.361	0.556
sub17	75	33.3333	41.6667	58.3333	1	0.666667	0.833333	1	1	1	0.5	0.666667	0.75	0.583	0.722	0.583	0.667	0.917	0.389	0.306
sub18	83.3333	91.6667	75	83.3333	0.833333	0.833333	0.833333	1	1	0.833333	1	1	0.667	0.722	0.625	0.833	0.917	0.667	0.736	0.833
sub19	100	100	100	91.6667	0.833333	1	1	1	1	1	1	1	0.667	0.694	0.667	0.806	0.833	0.639	0.667	0.861
sub20	100	83.3333	83.3333	100	0.666667	0.666667	0.833333	1	1	0.833333	0.666667	1	0.625	0.472	0.681	0.889	0.847	0.722	0.514	0.889
sub21	83.3333	58.3333	66.6667	91.6667	1	0.5	0.5	0.666667	1	1	1	1	0.903	0.5	0.389	0.611	0.903	0.819	0.833	0.889
sub22	16.6667	16.6667	16.6667	16.6667	0.5	0.333333	0.5	0.5	0.666667	0.333333	0.5	0.333333	1	0.167	0.556	0.778	0.333	0.167	0.5	0.167
sub23	75	58.3333	66.6667	50	0.5	0.5	0.5	1	0.5	0.833333	1	1	0.333	0.444	0.361	0.861	0.389	0.569	0.722	0.861
sub24	33.3333	25	41.6667	33.3333	0.333333	0.333333	0.333333	0.833333	0.833333	0.5	0.666667	0.666667	0.278	0.333	0.25	0.556	0.583	0.25	0.472	0.5
sub25	58.3333	50	58.3333	41.6667	0.666667	0.666667	0.5	0.333333	1	1	0.833333	0.833333	0.472	0.667	0.278	0.333	0.694	1	0.667	0.639
sub26	41.6667	41.6667	41.6667	50	0.666667	0.5	0.5	0.666667	0.666667	0.333333	0.833333	0.666667	0.611	0.444	0.458	0.514	0.667	0.278	0.431	0.486
sub27	75	66.6667	66.6667	75	0.333333	0.666667	0.333333	1	0.5	0.833333	0.666667	0.666667	0.333	0.472	0.292	0.75	0.389	0.5	0.5	0.458
sub28	58.3333	41.6667	50	50	0.333333	0.166667	0.5	0.333333	0.833333	0.666667	0.833333	0.833333	0.222	0.167	0.417	0.222	0.583	0.5	0.597	0.583
sub29	33.3333	16.6667	16.6667	25	0.166667	0.333333	0.166667	0.166667	1	0.833333	0.833333	0.833333	0.167	0.25	0.167	0.167	0.917	0.833	0.778	0.778
sub30	8.33333	16.6667	25	16.6667	0.166667	0.333333	0.333333	0.333333	1	0.5	0.833333	0.666667	0.083	0.167	0.278	0.278	0.681	0.333	0.5	0.431
sub31	58.3333	50	58.3333	66.6667	0.166667	0.5	0.5	0.5	1	0.833333	0.833333	1	0.167	0.306	0.5	0.444	0.833	0.597	0.778	1
sub32	33.3333	33.3333	25	16.6667	0.666667	0.333333	0.333333	0.5	0.166667	0.166667	0.166667	0.166667	0.417	0.194	0.25	0.389	0.167	0.083	0.083	0.111
sub33	83.3333	66.6667	66.6667	91.6667	0.666667	0.833333	0.333333	0.666667	0.833333	1	1	1	0.667	0.75	0.278	0.556	0.625	0.75	0.611	0.639
sub34	50	50	25	50	0.333333	0.5	0.166667	0.333333	0.833333	0.666667	0.5	0.666667	0.333	0.139	0.167	0.153	0.611	0.306	0.306	0.417
sub35	83.3333	83.3333	91.6667	83.3333	0.833333	0.833333	0.666667	0.666667	1	1	1	1	0.667	0.569	0.528	0.667	0.778	0.792	0.833	0.917
sub36	100	91.6667	75	91.6667	0.666667	0.333333	0.833333	0.666667	1	0.5	0.833333	0.5	0.556	0.139	0.667	0.556	0.708	0.278	0.667	0.389
sub37	66.6667	58.3333	41.6667	58.3333	0.333333	0.5	0.333333	0.166667	0.833333	0.833333	0.666667	1	0.333	0.5	0.333	0.167	0.722	0.833	0.556	0.75
sub38	91.6667	100	75	91.6667	0.666667	0.833333	0.5	0.833333	1	1	1	1	0.667	0.611	0.417	0.694	0.917	0.833	0.708	0.75
sub39	100	100	91.6667	83.3333	0.666667	0.666667	0.5	0.833333	1	0.833333	1	1	0.5	0.5	0.389	0.833	0.75	0.722	0.833	0.958
sub40	75	83.3333	58.3333	100	0.333333	0.666667	0.166667	0.5	0.833333	0.5	0.833333	0.833333	0.139	0.528	0.167	0.389	0.583	0.417	0.597	0.667

## Sheet: Fig3_Exp1
	Conscious			Unconscious
	SIF	Identification	Gist	SIF	Identification	Gist
sub1	-0.92958	-0.904534	-1.08271	-0.763386	-0.893839	-1.45097
sub2	-1.6321	-1.72911	-1.24958	-1.6321	-0.838841	0.101285
sub3	-1.56509	0.468405	-0.395628	-1.56509	-0.693013	-1.66699
sub4	1.1767	0	-0.317405	1.1767	-0.841652	-0.672212
sub5	-0.92958	-1.3568	-1.56391	-0.763386	-2.09362	-1.88986
sub6	-0.0777192	0.123508	1.32892	-0.0777192	1.40903	2.07446
sub7	1.67303	0.468405	0.065938	1.67303	1.18	1.16592
sub8	0	0.948683	1.36678	-2.93939e-16	0.210413	0.623839
sub9	0.164044	-1.3568	-0.992484	0.411054	0.305945	0.172922
sub10	-0.0777192	1.35859	0.733883	-0.0777192	1.08008	-0.461408
sub11	-0.485718	1.13755	1.78033	-0.485718	-0.068677	0.369163
sub12	-0.588348	0.948683	0.265584	-0.588348	0.473429	1.04315
sub13	0.710856	1.3568	0.781957	0.998274	0.305945	-0.1343
sub14	-1.6321	-0.494032	0.337189	-1.6321	-0.0164479	0.476413
sub15	-0.485718	-0.200745	0.65938	-0.485718	-0.068677	0.776393
sub16	-1.76505	-0.948683	-1.48338	-1.76505	-1.36768	-0.74845
sub17	1.25767	0	1.08271	-0.763386	-0.593893	1.35792
sub18	-0.0777192	-0.494032	-0.323966	-0.0777192	-0.838841	-0.949075
sub19	0.593656	0.468405	0.131876	0.593656	0.555659	0.192106
sub20	-0.588348	-0.948683	-1.09472	-0.588348	-0.841652	-1.4346
sub21	-1.47639	-0.452267	-0.631581	-1.35061	0.305945	-0.1343
sub22	0.699472	0.123508	-1.91074	0.699472	0.531814	-0.348869
sub23	0.593656	-2.20819	-1.64845	0.593656	-0.942748	-0.763999
sub24	0	-1.89737	-0.576511	9.79797e-17	0.473429	-0.862808
sub25	1.25767	1.3568	1.26316	1.58549	1.50573	0.6557
sub26	-0.0777192	-1.11157	-0.323966	-0.0777192	-0.0164479	-0.348869
sub27	-0.485718	-0.200745	0.593442	-0.485718	-1.94169	-0.427592
sub28	0	0	0.978126	1.95959e-16	1.78851	1.78171
sub29	0.164044	0.452267	0.0601506	0.411054	0.905837	0.743478
sub30	0.699472	0.123508	0.00661156	0.699472	0.641466	0.37888
sub31	-1.02541	-0.200745	-0.857195	-1.02541	1.18	1.25445
sub32	1.76505	0.948683	0.589466	1.76505	-0.184111	-0.100425
sub33	-0.92958	0.452267	0.421054	-0.763386	-0.0539903	0.0237
sub34	0.699472	1.35859	0.403305	0.699472	-0.0164479	0.663977
sub35	0.0539687	1.13755	0.65938	0.0539687	0.867828	0.369163
sub36	0.588348	0	-0.835617	0.588348	1.13097	0.661958
sub37	0.710856	0.452267	0.661656	0.998274	0.305945	0.6557
sub38	1.47666	0.741048	0.998345	1.47666	-1.93536	-1.58679
sub39	1.13334	-0.869894	-0.989071	1.13334	-0.068677	-1.26861
sub40	-0.588348	0.948683	1.10768	-0.588348	-0.841652	-0.292164

## Sheet: Fig.5_Exp2
					Identify						Gist			Gist
	TNT results (percentage)				independent			trained			independent			trained
	T_uncon	NT_uncon	NT_uncon	Control	Think	NT_uncon	Control	Think	NT_uncon	Control	Think	NT_uncon	Control	Think	NT_uncon	Control
sub1	83.3333	41.6667	58.3333	75	0.167	0.5	0.833	0.833	0.833	1	0.167	0.333	0.403	0.528	0.5	0.514
sub2	100	91.6667	91.6667	83.3333	1	0.833	0.833	0.75	1	0.833	1	0.556	0.778	0.75	0.722	0.778
sub3	75	83.3333	75	75	0.667	0.167	0.5	0.333	0.833	0.5	0.583	0.125	0.5	0.278	0.556	0.417
sub4	58.3333	75	41.6667	66.6667	0.5	1	0.833	1	1	0.833	0.375	0.5	0.667	1	0.583	0.556
sub5	83.3333	66.6667	75	83.3333	0.833	0.6	1	0.667	0.8	1	0.778	0.533	0.833	0.5	0.667	0.833
sub6	50	33.3333	16.6667	66.6667	1	0.6	0.5	0.667	0.6	1	0.917	0.467	0.444	0.583	0.433	0.736
sub7	91.6667	91.6667	91.6667	83.3333	0.833	0.667	0.5	0.833	0.833	0.833	0.611	0.389	0.361	0.611	0.417	0.75
sub8	91.6667	83.3333	91.6667	83.3333	0.8	0.667	1	1	1	1	0.433	0.556	0.833	0.7	0.889	0.833
sub9	83.3333	25	41.6667	58.3333	0.333	0	0.5	0.833	0.333	0.833	0.222	0	0.389	0.472	0.139	0.514
sub10	91.6667	91.6667	91.6667	91.6667	1	0.8	0.833	0.667	1	1	1	0.467	0.569	0.667	0.533	0.681
sub11	91.6667	75	66.6667	75	0.833	0.6	0.667	0.5	0.8	0.667	0.722	0.2	0.583	0.361	0.333	0.514
sub12	83.3333	58.3333	66.6667	41.6667	0.5	0.5	0.333	0.833	0	0.667	0.444	0.5	0.278	0.556	0	0.472
sub13	75	66.6667	66.6667	75	1	0.333	0.833	0.833	0.667	1	0.403	0.222	0.403	0.347	0.361	0.625
sub14	50	50	50	58.3333	0.5	0.667	0.667	0.5	0.833	0.5	0.25	0.5	0.542	0.5	0.569	0.444
sub15	66.6667	41.6667	58.3333	66.6667	0.5	0.667	0.667	0.333	0.5	0.333	0.333	0.5	0.583	0.278	0.333	0.333
sub16	83.3333	75	83.3333	58.3333	1	0.833	0.833	1	0.5	0.333	0.625	0.667	0.722	0.625	0.458	0.222
sub17	41.6667	0	8.33333	25	0.4	0.25	0.5	0.8	0.5	1	0.2	0.25	0.222	0.467	0.333	0.472
sub18	33.3333	41.6667	0	25	0.333	0.5	0.667	0.333	0.833	0.833	0.167	0.278	0.556	0.222	0.361	0.611
sub19	75	66.6667	50	50	1	0.667	0.667	0.333	0	0	0.778	0.5	0.444	0.222	0	0
sub20	100	75	91.6667	91.6667	1	1	1	0.667	0	0.833	0.889	1	0.778	0.444	0	0.667
sub21	66.6667	58.3333	41.6667	75	0.5	0.667	0.833	0.75	0.667	0.833	0.333	0.361	0.583	0.583	0.361	0.528
sub22	16.6667	16.6667	33.3333	33.3333	1	0.833	0.667	0.75	0.667	0.667	0.875	0.722	0.625	0.688	0.611	0.583
sub23	83.3333	83.3333	83.3333	83.3333	0.5	0.6	0.833	0.75	0.4	0.333	0.417	0.6	0.75	0.5	0.4	0.333
sub24	100	75	83.3333	83.3333	0.6	0.4	0.667	1	1	0.833	0.433	0.2	0.556	0.567	0.733	0.722
sub25	50	41.6667	41.6667	41.6667	0.5	0.667	0.5	1	1	1	0.167	0.556	0.389	0.667	0.667	0.792
sub26	33.3333	33.3333	41.6667	58.3333	0.833	0.5	0.833	0.667	0.667	0.667	0.611	0.333	0.708	0.583	0.389	0.556
sub27	50	58.3333	58.3333	50	0.667	0.333	0.333	0.667	0.167	0.5	0.556	0.278	0.333	0.5	0.111	0.444
sub28	91.6667	75	58.3333	66.6667	0.5	0.667	0.5	0.833	0.667	0.667	0.347	0.472	0.389	0.444	0.583	0.5
sub29	83.3333	50	83.3333	58.3333	0.167	0.6	0.5	0.833	1	1	0.111	0.467	0.389	0.667	0.733	0.528
sub30	83.3333	58.3333	66.6667	58.3333	1	0.833	0.667	1	1	1	0.806	0.5	0.556	0.861	0.556	0.792
sub31	83.3333	83.3333	83.3333	91.6667	0.75	1	0.667	1	1	1	0.667	1	0.667	0.917	0.917	1
sub32	83.3333	83.3333	66.6667	91.6667	0.833	1	0.833	1	0.8	0.833	0.681	0.767	0.611	0.792	0.75	0.722
sub33	83.3333	58.3333	66.6667	83.3333	0.667	0.333	0.833	0.833	0.667	1	0.667	0.25	0.667	0.667	0.556	0.722
sub34	8.33333	8.33333	16.6667	25	0.25	0	0.167	0.25	0.4	0.5	0.063	0	0.111	0.125	0.3	0.306
sub35	66.6667	66.6667	83.3333	66.6667	0.8	0.5	0.833	0.6	0.667	1	0.667	0.5	0.667	0.467	0.556	0.611
sub36	83.3333	75	50	83.3333	0.667	0.167	0.5	1	0.833	0.5	0.306	0.083	0.333	0.583	0.5	0.278
sub37	75	50	33.3333	66.6667	0.4	0.25	0.5	1	0.75	1	0.4	0.25	0.333	0.8	0.417	0.667
sub38	100	100	83.3333	91.6667	0.667	0.833	0.833	1	1	1	0.583	0.569	0.625	0.806	0.569	0.833
sub39	58.3333	50	58.3333	41.6667	0.6	0.25	0.333	0.8	1	1	0.467	0.167	0.25	0.6	0.667	0.917
sub40	16.6667	8.33333	8.33333	16.6667	0.5	0	0.167	0.5	0.167	0.333	0.306	0	0.167	0.306	0.167	0.111
sub41	41.6667	33.3333	58.3333	66.6667	0.5	0.4	0.667	1	0.8	1	0.5	0.333	0.5	1	0.667	0.722
sub42	83.3333	58.3333	66.6667	58.3333	0.333	0.6	0.667	1	1	1	0.167	0.55	0.667	0.833	0.683	1
sub43	83.3333	91.6667	83.3333	58.3333	0.4	0.6	0.333	0.6	0.8	0.667	0.3	0.367	0.25	0.367	0.75	0.444
sub44	33.3333	25	8.33333	25	0	0	0.5	1	0.5	0.833	0	0	0.444	0.8	0.438	0.556
sub45	100	83.3333	75	100	0.667	0.2	0.833	1	1	1	0.444	0.2	0.625	0.778	0.933	0.778
sub46	50	41.6667	66.6667	50	0.667	0.833	0.5	0.833	1	0.833	0.569	0.514	0.5	0.681	0.583	0.667
sub47	58.3333	33.3333	41.6667	50	0.333	0.5	0.667	0.667	1	0.833	0.167	0.333	0.569	0.556	0.722	0.736
sub48	66.6667	50	50	50	0.5	0.75	0.5	0.833	1	1	0.444	0.583	0.444	0.583	0.833	0.944

## Sheet: Fig.6a_Exps1and2
					Identify			Identify			Gist			Gist
	TNT results				independent			trained			independent			trained
	T_uncon	NT_con	NT_uncon	Control	Think	NT_uncon	Control	Think	NT_uncon	Control	Think	NT_uncon	Control	Think	NT_uncon	Control	experiment
sub1	83.3333	41.6667	58.3333	75	0.167	0.5	0.833	0.833	0.833	1	0.167	0.333	0.403	0.528	0.5	0.514	2
sub2	100	91.6667	91.6667	83.3333	1	0.833	0.833	0.75	1	0.833	1	0.556	0.778	0.75	0.722	0.778	2
sub3	75	83.3333	75	75	0.667	0.167	0.5	0.333	0.833	0.5	0.583	0.125	0.5	0.278	0.556	0.417	2
sub4	58.3333	75	41.6667	66.6667	0.5	1	0.833	1	1	0.833	0.375	0.5	0.667	1	0.583	0.556	2
sub5	83.3333	66.6667	75	83.3333	0.833	0.6	1	0.667	0.8	1	0.778	0.533	0.833	0.5	0.667	0.833	2
sub6	50	33.3333	16.6667	66.6667	1	0.6	0.5	0.667	0.6	1	0.917	0.467	0.444	0.583	0.433	0.736	2
sub7	91.6667	91.6667	91.6667	83.3333	0.833	0.667	0.5	0.833	0.833	0.833	0.611	0.389	0.361	0.611	0.417	0.75	2
sub8	91.6667	83.3333	91.6667	83.3333	0.8	0.667	1	1	1	1	0.433	0.556	0.833	0.7	0.889	0.833	2
sub9	83.3333	25	41.6667	58.3333	0.333	0	0.5	0.833	0.333	0.833	0.222	0	0.389	0.472	0.139	0.514	2
sub10	91.6667	91.6667	91.6667	91.6667	1	0.8	0.833	0.667	1	1	1	0.467	0.569	0.667	0.533	0.681	2
sub11	91.6667	75	66.6667	75	0.833	0.6	0.667	0.5	0.8	0.667	0.722	0.2	0.583	0.361	0.333	0.514	2
sub12	83.3333	58.3333	66.6667	41.6667	0.5	0.5	0.333	0.833	0	0.667	0.444	0.5	0.278	0.556	0	0.472	2
sub13	75	66.6667	66.6667	75	1	0.333	0.833	0.833	0.667	1	0.403	0.222	0.403	0.347	0.361	0.625	2
sub14	50	50	50	58.3333	0.5	0.667	0.667	0.5	0.833	0.5	0.25	0.5	0.542	0.5	0.569	0.444	2
sub15	66.6667	41.6667	58.3333	66.6667	0.5	0.667	0.667	0.333	0.5	0.333	0.333	0.5	0.583	0.278	0.333	0.333	2
sub16	83.3333	75	83.3333	58.3333	1	0.833	0.833	1	0.5	0.333	0.625	0.667	0.722	0.625	0.458	0.222	2
sub17	41.6667	0	8.33333	25	0.4	0.25	0.5	0.8	0.5	1	0.2	0.25	0.222	0.467	0.333	0.472	2
sub18	33.3333	41.6667	0	25	0.333	0.5	0.667	0.333	0.833	0.833	0.167	0.278	0.556	0.222	0.361	0.611	2
sub19	75	66.6667	50	50	1	0.667	0.667	0.333	0	0	0.778	0.5	0.444	0.222	0	0	2
sub20	100	75	91.6667	91.6667	1	1	1	0.667	0	0.833	0.889	1	0.778	0.444	0	0.667	2
sub21	66.6667	58.3333	41.6667	75	0.5	0.667	0.833	0.75	0.667	0.833	0.333	0.361	0.583	0.583	0.361	0.528	2
sub22	16.6667	16.6667	33.3333	33.3333	1	0.833	0.667	0.75	0.667	0.667	0.875	0.722	0.625	0.688	0.611	0.583	2
sub23	83.3333	83.3333	83.3333	83.3333	0.5	0.6	0.833	0.75	0.4	0.333	0.417	0.6	0.75	0.5	0.4	0.333	2
sub24	100	75	83.3333	83.3333	0.6	0.4	0.667	1	1	0.833	0.433	0.2	0.556	0.567	0.733	0.722	2
sub25	50	41.6667	41.6667	41.6667	0.5	0.667	0.5	1	1	1	0.167	0.556	0.389	0.667	0.667	0.792	2
sub26	33.3333	33.3333	41.6667	58.3333	0.833	0.5	0.833	0.667	0.667	0.667	0.611	0.333	0.708	0.583	0.389	0.556	2
sub27	50	58.3333	58.3333	50	0.667	0.333	0.333	0.667	0.167	0.5	0.556	0.278	0.333	0.5	0.111	0.444	2
sub28	91.6667	75	58.3333	66.6667	0.5	0.667	0.5	0.833	0.667	0.667	0.347	0.472	0.389	0.444	0.583	0.5	2
sub29	83.3333	50	83.3333	58.3333	0.167	0.6	0.5	0.833	1	1	0.111	0.467	0.389	0.667	0.733	0.528	2
sub30	83.3333	58.3333	66.6667	58.3333	1	0.833	0.667	1	1	1	0.806	0.5	0.556	0.861	0.556	0.792	2
sub31	83.3333	83.3333	83.3333	91.6667	0.75	1	0.667	1	1	1	0.667	1	0.667	0.917	0.917	1	2
sub32	83.3333	83.3333	66.6667	91.6667	0.833	1	0.833	1	0.8	0.833	0.681	0.767	0.611	0.792	0.75	0.722	2
sub33	83.3333	58.3333	66.6667	83.3333	0.667	0.333	0.833	0.833	0.667	1	0.667	0.25	0.667	0.667	0.556	0.722	2
sub34	8.33333	8.33333	16.6667	25	0.25	0	0.167	0.25	0.4	0.5	0.063	0	0.111	0.125	0.3	0.306	2
sub35	66.6667	66.6667	83.3333	66.6667	0.8	0.5	0.833	0.6	0.667	1	0.667	0.5	0.667	0.467	0.556	0.611	2
sub36	83.3333	75	50	83.3333	0.667	0.167	0.5	1	0.833	0.5	0.306	0.083	0.333	0.583	0.5	0.278	2
sub37	75	50	33.3333	66.6667	0.4	0.25	0.5	1	0.75	1	0.4	0.25	0.333	0.8	0.417	0.667	2
sub38	100	100	83.3333	91.6667	0.667	0.833	0.833	1	1	1	0.583	0.569	0.625	0.806	0.569	0.833	2
sub39	58.3333	50	58.3333	41.6667	0.6	0.25	0.333	0.8	1	1	0.467	0.167	0.25	0.6	0.667	0.917	2
sub40	16.6667	8.33333	8.33333	16.6667	0.5	0	0.167	0.5	0.167	0.333	0.306	0	0.167	0.306	0.167	0.111	2
sub41	41.6667	33.3333	58.3333	66.6667	0.5	0.4	0.667	1	0.8	1	0.5	0.333	0.5	1	0.667	0.722	2
sub42	83.3333	58.3333	66.6667	58.3333	0.333	0.6	0.667	1	1	1	0.167	0.55	0.667	0.833	0.683	1	2
sub43	83.3333	91.6667	83.3333	58.3333	0.4	0.6	0.333	0.6	0.8	0.667	0.3	0.367	0.25	0.367	0.75	0.444	2
sub44	33.3333	25	8.33333	25	0	0	0.5	1	0.5	0.833	0	0	0.444	0.8	0.438	0.556	2
sub45	100	83.3333	75	100	0.667	0.2	0.833	1	1	1	0.444	0.2	0.625	0.778	0.933	0.778	2
sub46	50	41.6667	66.6667	50	0.667	0.833	0.5	0.833	1	0.833	0.569	0.514	0.5	0.681	0.583	0.667	2
sub47	58.3333	33.3333	41.6667	50	0.333	0.5	0.667	0.667	1	0.833	0.167	0.333	0.569	0.556	0.722	0.736	2
sub48	66.6667	50	50	50	0.5	0.75	0.5	0.833	1	1	0.444	0.583	0.444	0.583	0.833	0.944	2
sub1	83.3333	75	83.3333	100	0.333	0.667	0.833	0.833	0.667	1	0.278	0.444	0.736	0.667	0.5	0.903	1
sub2	25	8.33333	25	33.3333	1	0.75	0.833	1	0.5	0.667	0.75	0.75	0.639	1	0.5	0.556	1
sub3	66.6667	16.6667	41.6667	41.6667	0.6	0.5	0.667	0.8	0.667	0.833	0.267	0.333	0.667	0.533	0.361	0.833	1
sub4	58.3333	58.3333	25	50	0.667	0.333	0.5	0.833	0.333	0.5	0.472	0.333	0.444	0.389	0.222	0.444	1
sub5	66.6667	58.3333	83.3333	66.6667	1	0.333	0.667	0.75	0.5	1	0.833	0.278	0.542	0.583	0.25	0.819	1
sub6	58.3333	41.6667	58.3333	50	0.8	0.8	0.5	0.8	0.8	0.667	0.667	0.75	0.333	0.667	0.8	0.431	1
sub7	91.6667	100	91.6667	75	0.4	0.833	0.5	1	0.833	1	0.4	0.792	0.5	0.833	0.736	0.944	1
sub8	83.3333	75	75	83.3333	0.333	0.6	0.667	1	1	1	0.278	0.6	0.611	0.861	1	0.944	1
sub9	8.33333	25	8.33333	33.3333	0.667	0.667	0.5	0.667	0.5	0.833	0.556	0.556	0.5	0.472	0.389	0.625	1
sub10	66.6667	75	83.3333	83.3333	1	1	0.833	0.667	1	0.833	1	0.646	0.722	0.667	0.646	0.722	1
sub11	91.6667	50	66.6667	58.3333	0.667	0.5	0.667	0.5	0.833	0.833	0.5	0.389	0.583	0.389	0.722	0.694	1
sub12	58.3333	41.6667	33.3333	58.3333	1	1	1	0.8	0.667	0.667	0.7	1	0.889	0.5	0.667	0.611	1
sub13	50	50	41.6667	50	0.75	0.5	0.667	0.75	0.5	0.5	0.542	0.444	0.556	0.542	0.333	0.5	1
sub14	50	16.6667	50	41.6667	0.667	0.667	0.5	0.333	0.667	0.833	0.5	0.556	0.306	0.333	0.5	0.556	1
sub15	66.6667	33.3333	41.6667	41.6667	0.833	0.4	0.667	0.5	0.6	0.5	0.528	0.4	0.472	0.333	0.533	0.5	1
sub16	83.3333	50	66.6667	83.3333	0.667	0.6	0.833	0.833	0.6	0.833	0.361	0.433	0.667	0.403	0.433	0.556	1
sub17	75	33.3333	41.6667	58.3333	1	0.75	1	1	0.5	0.667	0.889	0.667	0.583	0.889	0.417	0.306	1
sub18	83.3333	91.6667	75	83.3333	1	0.75	1	1	1	1	0.5	0.583	0.833	0.5	0.75	0.833	1
sub19	100	100	100	91.6667	1	1	1	1	1	1	0.833	0.722	0.806	0.833	0.722	0.861	1
sub20	100	83.3333	83.3333	100	0.6	1	1	1	0.667	1	0.55	0.778	0.889	0.883	0.444	0.889	1
sub21	83.3333	58.3333	66.6667	91.6667	1	0.5	0.667	1	1	1	0.883	0.389	0.611	0.883	0.833	0.889	1
sub22	16.6667	16.6667	16.6667	16.6667	0.5	0.5	0.5	0.667	0.5	0.333	0.444	0.389	0.778	0.458	0.444	0.167	1
sub23	75	58.3333	66.6667	50	0.333	0.6	1	0.333	1	1	0.222	0.433	0.861	0.222	0.767	0.861	1
sub24	33.3333	25	41.6667	33.3333	0.333	0.5	0.833	0.833	1	0.667	0.278	0.25	0.556	0.583	0.417	0.5	1
sub25	58.3333	50	58.3333	41.6667	1	0.5	0.333	1	0.833	0.833	0.708	0.278	0.333	0.708	0.667	0.639	1
sub26	41.6667	41.6667	41.6667	50	0.667	0.5	0.667	0.667	0.833	0.667	0.611	0.458	0.514	0.667	0.431	0.486	1
sub27	75	66.6667	66.6667	75	0.333	0.333	1	0.333	0.667	0.667	0.333	0.292	0.75	0.222	0.5	0.458	1
sub28	58.3333	41.6667	50	50	0	0.5	0.333	0.75	1	0.833	0	0.375	0.222	0.542	0.813	0.583	1
sub29	33.3333	16.6667	16.6667	25	0.167	0.167	0.167	1	0.833	0.833	0.167	0.167	0.167	0.917	0.778	0.778	1
sub30	8.33333	16.6667	25	16.6667	0.333	0.4	0.333	1	0.8	0.667	0.167	0.333	0.278	0.722	0.533	0.431	1
sub31	58.3333	50	58.3333	66.6667	0.25	0.667	0.5	1	1	1	0.25	0.667	0.444	0.917	0.889	1	1
sub32	33.3333	33.3333	25	16.6667	0.667	0.333	0.5	0.167	0.167	0.167	0.417	0.25	0.389	0.167	0.083	0.111	1
sub33	83.3333	66.6667	66.6667	91.6667	0.667	0.4	0.667	0.833	1	1	0.667	0.333	0.556	0.625	0.633	0.639	1
sub34	50	50	25	50	0.25	0.333	0.333	1	0.667	0.667	0.25	0.333	0.153	0.5	0.5	0.417	1
sub35	83.3333	83.3333	91.6667	83.3333	1	0.75	0.667	1	1	1	0.833	0.667	0.667	0.833	0.75	0.917	1
sub36	100	91.6667	75	91.6667	0.667	0.667	0.667	1	0.667	0.5	0.667	0.5	0.556	0.806	0.5	0.389	1
sub37	66.6667	58.3333	41.6667	58.3333	0.5	0.333	0.167	1	0.667	1	0.5	0.333	0.167	0.833	0.556	0.75	1
sub38	91.6667	100	75	91.6667	0.6	0.25	0.833	1	1	1	0.6	0.25	0.694	0.9	0.625	0.75	1
sub39	100	100	91.6667	83.3333	0.75	0.667	0.833	1	1	1	0.583	0.444	0.833	0.708	0.667	0.958	1
sub40	75	83.3333	58.3333	100	0.4	0.25	0.5	0.8	0.75	0.833	0.167	0.25	0.389	0.5	0.583	0.667	1

## Sheet: Fig.6b_Exps1and2
	SIF	Identification	Gist	Experiment
sub1	-0.763386	-0.893839	-1.45097	1
sub2	-1.6321	-0.838841	0.101285	1
sub3	-1.56509	-0.693013	-1.66699	1
sub4	1.1767	-0.841652	-0.672212	1
sub5	-0.763386	-2.09362	-1.88986	1
sub6	-0.0777192	1.40903	2.07446	1
sub7	1.67303	1.18	1.16592	1
sub8	-2.93939e-16	0.210413	0.623839	1
sub9	0.411054	0.305945	0.172922	1
sub10	-0.0777192	1.08008	-0.461408	1
sub11	-0.485718	-0.068677	0.369163	1
sub12	-0.588348	0.473429	1.04315	1
sub13	0.998274	0.305945	-0.1343	1
sub14	-1.6321	-0.0164479	0.476413	1
sub15	-0.485718	-0.068677	0.776393	1
sub16	-1.76505	-1.36768	-0.74845	1
sub17	-0.763386	-0.593893	1.35792	1
sub18	-0.0777192	-0.838841	-0.949075	1
sub19	0.593656	0.555659	0.192106	1
sub20	-0.588348	-0.841652	-1.4346	1
sub21	-1.35061	0.305945	-0.1343	1
sub22	0.699472	0.531814	-0.348869	1
sub23	0.593656	-0.942748	-0.763999	1
sub24	9.79797e-17	0.473429	-0.862808	1
sub25	1.58549	1.50573	0.6557	1
sub26	-0.0777192	-0.0164479	-0.348869	1
sub27	-0.485718	-1.94169	-0.427592	1
sub28	1.95959e-16	1.78851	1.78171	1
sub29	0.411054	0.905837	0.743478	1
sub30	0.699472	0.641466	0.37888	1
sub31	-1.02541	1.18	1.25445	1
sub32	1.76505	-0.184111	-0.100425	1
sub33	-0.763386	-0.0539903	0.0237	1
sub34	0.699472	-0.0164479	0.663977	1
sub35	0.0539687	0.867828	0.369163	1
sub36	0.588348	1.13097	0.661958	1
sub37	0.998274	0.305945	0.6557	1
sub38	1.47666	-1.93536	-1.58679	1
sub39	1.13334	-0.068677	-1.26861	1
sub40	-0.588348	-0.841652	-0.292164	1
sub1	-0.218879	0.0429315	-0.0138889	2
sub2	0.866306	0.585999	-0.0555556	2
sub3	0	0	0.138889	2
sub4	-0.831482	0.818925	0.0277778	2
sub5	0.574042	-0.238075	-0.166667	2
sub6	-2.37008	-1.20396	-0.302778	2
sub7	0.675189	0.576224	-0.333333	2
sub8	0	-0.818925	0.0555556	2
sub9	-0.218879	-1.3621	-0.375	2
sub10	0.277872	-0.181127	-0.147222	2
sub11	-0.405113	0.230489	-0.180556	2
sub12	1.66296	-1.22839	-0.472222	2
sub13	0.276696	-0.893755	-0.263889	2
sub14	-0.114418	1.22527	0.125	2
sub15	-0.675189	0.576224	0	2
sub16	1.24722	0.409462	0.236111	2
sub17	0.0289086	-0.659584	-0.138889	2
sub18	-1.09514	-0.692545	-0.25	2
sub19	0	0	0	2
sub20	0.415741	-2.04731	-0.666667	2
sub21	-1.21003	0.511275	-0.166667	2
sub22	0.375944	0.585999	0.0277778	2
sub23	-0.270075	-0.576224	0.0666667	2
sub24	0.332593	-0.245677	0.0111111	2
sub25	1.26785	1.91631	-0.125	2
sub26	-0.60478	-1.33182	-0.166667	2
sub27	0.675189	-1.15245	-0.333333	2
sub28	-0.415741	0.409462	0.0833333	2
sub29	2.06077	1.72897	0.205556	2
sub30	0.866306	0.585999	-0.236111	2
sub31	-1.35038	1.15245	-0.0833333	2
sub32	-1.57982	0.32757	0.0277778	2
sub33	-0.218879	-0.893755	-0.166667	2
sub34	0.081727	-1.07611	-0.00555556	2
sub35	1.35038	-2.30489	-0.0555556	2
sub36	-1.66296	0	0.222222	2
sub37	-1.70561	0.0429315	-0.25	2
sub38	-0.114418	-0.0532727	-0.263889	2
sub39	1.68797	-0.288112	-0.25	2
sub40	-0.415741	-0.818925	0.0555556	2
sub41	-0.218879	0.1366	-0.0555556	2
sub42	0.474016	-0.308981	-0.316667	2
sub43	1.75549	1.38294	0.305556	2
sub44	-0.623611	-2.04731	-0.118056	2
sub45	-0.417109	-0.331743	0.155556	2
sub46	1.35667	1.86454	-0.0833333	2
sub47	-0.675189	0	-0.0138889	2
sub48	0	0.614194	-0.111111	2
